# Supplementary material for: Microbead-Encapsulated Luminescent Bioreporter Screening of P. aeruginosa via Its Secreted Quorum-Sensing Molecules
Source: Biosensors (Basel). 2024 Aug 8;14(8):383. doi: 10.3390/bios14080383 (PMC11352650; doi:10.3390/bios14080383)
Supplement: Supplementary file 1 [file biosensors-14-00383-s001.zip]

Archive with 1 entries (1 files):
- biosensors-3081129-supplementary.pdf
